# Supplementary material for: Thermal inactivation of African swine fever virus in feed ingredients
Source: Sci Rep. 2022 Sep 26;12:15998. doi: 10.1038/s41598-022-20290-9 (PMC9512900; doi:10.1038/s41598-022-20290-9)
Supplement: Supplementary file 1 — Supplementary Information. [file 41598_2022_20290_MOESM1_ESM.xlsx]

## Sheet: About
	Predicting D value and inactivation time for feed ingredients
	Version 1.01 : Copyright 2022 Suphachai Nuanualsuwan
	This spreadsheet was initially generated as the data availability to the publication article;
	Thermal inactivation of African swine fever virus in feed ingredients
	Version 1.01
	Suphachai Nuanualsuwan
	Center of Excellence for Food and Water Risk Analysis (FAWRA)
	Department of Veterinary Public Health, Faculty of Veterinary Science,
	Chulalongkorn University, Bangkok, Thailand.
	email: suphachai.n@chula.ac.th
	Acknowledgment
	We thank Dr. Yukol Limlamthong, Dr. Annop Kunavongkrit, and Dr. Kamlang Chumpolbanchorn for technical advice.
	Disclaimer
	The author has taken every care to ensure that the output from this spreadsheet is accurate.
	The objetive of this spreadsheet is to predict the D values and then the cooking time of 3 feed ingredients
	Neither the author nor Journal accept any liability for any consequences, direct or indirect resulting from a decision by the user to take, or not to take, any action based on outputs from this spreadsheet.

## Sheet: Proximate analysis
	This spreadsheet was designated to predict the mean D value and inactivation time of 3 feed ingredients.
	Swill composition	Percent (w/w)a
		Meat and bone meal (MBM)	Soybean meal (SBM)	Maize grain (MZ)
	Crude protein	50.53 ± 3.51	48.75 ± 0.33	7.84 ± 0.27
	Total carbohydrate	0	27.26 ± 0.50	71.72 ± 1.37
	Crude fiber	1.26 ± 0.94	5.02 ± 0.33	3.22 ± 0.60
	Moisture	5.15 ± 1.26	11.81 ± 0.37	12.92 ± 0.81
	Crude fat	9.70 ± 1.07	1.04 ± 0.18	3.39 ± 0.33
	Ash	33.38 ± 5.24	6.12 ± 0.24	0.91 ± 0.20

## Sheet: Meat and bone meal (MBM)
	Thermal inactivation of African swine fever virus in feed ingredients
	Meat and bone meal (MSM): 50.53% Crude protein, 0% Total carbohydrate, 1.26% Crude fiber, 9.70% Crude fat
	Celcius (oC)	Farenheit (oF)	Predicted D value			Desired	Predicted Cooking time (min)			Add
			Lower 95% CI	Mean	Upper 95% CI	Log reduction	Lower 95% CI	Mean	Upper 95% CI	Safety margin
	60	140	2.19616	6.602	19.8559	4	8.78463	26.408	79.4234	119.135			Instructions
	70	158	0.891813	3.22074	11.6378	4	3.56725	12.8829	46.5511	69.8267			1. Enter inactivation temp (celcius) of feed ingredient in B14
	80	176	0.362147	1.57121	6.82105	4	1.44859	6.28484	27.2842	40.9263			2. Enter desired log reduction in G14
	90	194	0.14706	0.766503	3.99791	4	0.588241	3.06601	15.9916	23.9875
	100	212	0.0597181	0.373932	2.34323	4	0.238872	1.49573	9.37291	14.0594
	Version 1.01 : Copyright 2022 Suphachai Nuanualsuwan
	CI: Confidence interval
	Adding safety of margin by 50%

## Sheet: Soybean meal (SBM)
	Thermal inactivation of African swine fever virus in feed ingredients
	Soybean meal (SBM): 48.75% Crude protein, 27.26% Total carbohydrate, 15.02% Crude fiber, 1.04% Crude fat
	Celcius (oC)	Farenheit (oF)	Predicted D value			Desired	Predicted Cooking time (min)			Add
			Lower 95% CI	Mean	Upper 95% CI	Log reduction	Lower 95% CI	Mean	Upper 95% CI	Safety margin
	60	140	1.77938	4.58591	11.8375	4	7.11751	18.3437	47.3499	71.0248			Instructions
	70	158	0.736173	2.22159	6.71638	4	2.94469	8.88635	26.8655	40.2983			1. Enter inactivation temp (celcius) of feed ingredient in B14
	80	176	0.304573	1.07622	3.81076	4	1.21829	4.30488	15.243	22.8646			2. Enter desired log reduction in G14
	90	194	0.126009	0.521361	2.16216	4	0.504037	2.08545	8.64864	12.973
	100	212	0.0521331	0.252567	1.22677	4	0.208533	1.01027	4.90709	7.36064
	Version 1.01 : Copyright 2022 Suphachai Nuanualsuwan
	CI: Confidence interval
	Adding safety of margin by 50%

## Sheet: Maize grain (MZ)
	Thermal inactivation of African swine fever virus in feed ingredients
	Maize grain (MZ): 7.84% Crude protein, 71.72% Total carbohydrate, 3.22% Crude fiber, 3.39% Crude fat
	Celcius (oC)	Farenheit (oF)	Predicted D value			Desired	Predicted Cooking time (min)			Add
			Lower 95% CI	Mean	Upper 95% CI	Log reduction	Lower 95% CI	Mean	Upper 95% CI	Safety margin
	60	140	0.518898	7.00556	94.6459	4	2.07559	28.0223	378.584	567.875			Instructions
	70	158	0.0998304	2.07978	43.3629	4	0.399322	8.31911	173.452	260.178			1. Enter inactivation temp (celcius) of feed ingredient in B14
	80	176	0.0192063	0.617434	19.8672	4	0.0768251	2.46974	79.4686	119.203			2. Enter desired log reduction in G14
	90	194	0.00369508	0.183301	9.10233	4	0.0147803	0.733204	36.4093	54.614
	100	212	0.000710892	0.0544175	4.17032	4	0.00284357	0.21767	16.6813	25.0219
	Version 1.01 : Copyright 2022 Suphachai Nuanualsuwan
	CI: Confidence interval
	Adding safety of margin by 50%

## Sheet: Password to unlock
Password to unlock protection sheet	1234
